# Supplementary material for: Immunogenicity of a Lipopolysaccharide Brucella melitensis Vaccine in Goats: An Exploratory Study
Source: Vaccines (Basel). 2025 Nov 29;13(12):1209. doi: 10.3390/vaccines13121209 (PMC12737732; doi:10.3390/vaccines13121209)
Supplement: Supplementary file 1 [file vaccines-13-01209-s001.zip]

Archive with 1 entries (1 files):
- vaccines-3970619-supplementary.pdf
